# Supplementary material for: Moving towards Integrated and Personalized Care in Parkinson’s Disease: A Framework Proposal for Training Parkinson Nurses
Source: J Pers Med. 2021 Jun 30;11(7):623. doi: 10.3390/jpm11070623 (PMC8304750; doi:10.3390/jpm11070623)
Supplement: Supplementary file 1 [file jpm-11-00623-s001.zip]

Archive with 1 entries (1 files):
- jpm-1224535-supplementary.pdf
